# Supplementary material for: Fungal Treatment for the Valorization of Technical Soda Lignin
Source: J Fungi (Basel). 2021 Jan 9;7(1):39. doi: 10.3390/jof7010039 (PMC7827817; doi:10.3390/jof7010039)
Supplement: Supplementary file 1 [file jof-07-00039-s001.zip]

Archive with 2 entries (2 files):
- jof-1060745-fig.pdf
- jof-1060745-suppl.xlsx
